# Supplementary material for: Development and Validation of One-Step Reverse Transcription-Droplet Digital PCR for Plum Pox Virus Detection and Quantification from Plant Purified RNA and Crude Extract
Source: Plants (Basel). 2024 Nov 22;13(23):3276. doi: 10.3390/plants13233276 (PMC11644555; doi:10.3390/plants13233276)
Supplement: Supplementary file 1 [file plants-13-03276-s001.zip]

Archive with 10 entries (10 files):
- Supplementary Figure S1 Bertinelli et al.pdf
- Supplementary Figure S2 Bertinelli et al.pdf
- Supplementary Figure S3 Bertinelli et al .pdf
- Supplementary Figure S4 Bertinelli et al.pdf
- Supplementary Figure S5 Bertinelli et al.pdf
- Supplementary Figure S6 Bertinelli et al.pdf
- Supplementary Table S1 Bertinelli et al.pdf
- Supplementary Table S2 Bertinelli et al.pdf
- Supplementary Table S3 RT-qPCR repeatability reproducibility.pdf
- Supplementary Table S4 RT-ddPCR repeatability reproducibility.pdf
